# Supplementary material for: Biomarker-Based Precision Prediction of Immunotherapy Response in Hepatocellular Carcinoma
Source: Diagnostics (Basel). 2025 Dec 26;16(1):85. doi: 10.3390/diagnostics16010085 (PMC12786039; doi:10.3390/diagnostics16010085)
Supplement: Supplementary file 1 [file diagnostics-16-00085-s001.zip]

Archive with 1 entries (1 files):
- diagnostics-3986787-supplementary.pdf
